# Supplementary material for: Development of a survey and worry score to evaluate physician burnout and wellness interventions during COVID-19 in the Rio Grande Valley: A pilot study
Source: PLoS One. 2026 Mar 20;21(3):e0342993. doi: 10.1371/journal.pone.0342993 (PMC13004364; doi:10.1371/journal.pone.0342993)
Supplement: S1 Data — (XLSX) [file pone.0342993.s002.xlsx]

## Sheet: Data_Complete
Study ID	Please choose if you consent to complete this survey or not.	Are you currently 18 years of age or older?	Do you currently hold an MD or DO degree?	Were you an actively practicing physician in the RGV region from January 2020 to December 2021?	Ethnicity	Sex	Marital Status	Specialty	Workplace Setting	What type of Undergraduate Medical Education did you complete?	According to the previous definition, have you ever experienced burnout in your medical career?	In the two-year timespan ranging from January 2020 to December 2021, did you experience burnout in your medical career?	1) At what point during the COVID-19 pandemic were you feeling MOST burnt out?	In your opinion and per your selected time period, what do you attribute this feeling to? Select all that apply. (choice=PPE supply shortage)	In your opinion and per your selected time period, what do you attribute this feeling to? Select all that apply. (choice=No Vaccine protection)	In your opinion and per your selected time period, what do you attribute this feeling to? Select all that apply. (choice=No treatment)	In your opinion and per your selected time period, what do you attribute this feeling to? Select all that apply. (choice=Lack of hospital beds)	In your opinion and per your selected time period, what do you attribute this feeling to? Select all that apply. (choice=Personal Safety)	In your opinion and per your selected time period, what do you attribute this feeling to? Select all that apply. (choice=Lack of Support by local/state politicians)	In your opinion and per your selected time period, what do you attribute this feeling to? Select all that apply. (choice=Other)	In your opinion and per your selected time period, what do you attribute this feeling to? Select all that apply. (choice=N/A)	On a scale of 1-5, how much did your selected answer choice(s) influence this feeling?	2) At what point during the COVID-19 pandemic were you feeling MOST concerned about your safety?	In your opinion and per your selected time period, what do you attribute this feeling to? Select all that apply. (choice=PPE supply shortage)	In your opinion and per your selected time period, what do you attribute this feeling to? Select all that apply. (choice=No Vaccine protection)	In your opinion and per your selected time period, what do you attribute this feeling to? Select all that apply. (choice=No treatment)	In your opinion and per your selected time period, what do you attribute this feeling to? Select all that apply. (choice=Lack of hospital beds)	In your opinion and per your selected time period, what do you attribute this feeling to? Select all that apply. (choice=Personal Safety)	In your opinion and per your selected time period, what do you attribute this feeling to? Select all that apply. (choice=Lack of Support by local/state politicians)	In your opinion and per your selected time period, what do you attribute this feeling to? Select all that apply. (choice=Other)	In your opinion and per your selected time period, what do you attribute this feeling to? Select all that apply. (choice=N/A)	On a scale of 1-5, how much did your selected answer choice(s) influence this feeling?	3) At what point did the COVID-19 Pandemic MOST negatively affect your typical work life? (Examples include but are not limited to: faster pace, chaotic environment, etc.)	In your opinion and per your selected time period, what do you attribute this negative effect on your typical work life to? Select all that apply. (choice=PPE supply shortage)	In your opinion and per your selected time period, what do you attribute this negative effect on your typical work life to? Select all that apply. (choice=Staff shortages)	In your opinion and per your selected time period, what do you attribute this negative effect on your typical work life to? Select all that apply. (choice=Decreased patient load)	In your opinion and per your selected time period, what do you attribute this negative effect on your typical work life to? Select all that apply. (choice=Increased patient load)	In your opinion and per your selected time period, what do you attribute this negative effect on your typical work life to? Select all that apply. (choice=Other)	In your opinion and per your selected time period, what do you attribute this negative effect on your typical work life to? Select all that apply. (choice=N/A)	On a scale of 1-5, how much did your selected answer choice(s) negatively affect your typical work life?	4) At what point did the COVID 19 Pandemic MOST affect your ability to ensure patient safety? (Examples of poor patient safety include, but are not limited to: medication errors, healthcare-associated infections, unsafe surgical care procedures, diagnostic errors, etc.)	In your opinion and per your selected time period, what do you attribute this effect on patient safety to? Select all that apply. (choice=PPE supply shortage)	In your opinion and per your selected time period, what do you attribute this effect on patient safety to? Select all that apply. (choice=No Vaccine protection)	In your opinion and per your selected time period, what do you attribute this effect on patient safety to? Select all that apply. (choice=No treatment)	In your opinion and per your selected time period, what do you attribute this effect on patient safety to? Select all that apply. (choice=Staff shortages)	In your opinion and per your selected time period, what do you attribute this effect on patient safety to? Select all that apply. (choice=Other)	In your opinion and per your selected time period, what do you attribute this effect on patient safety to? Select all that apply. (choice=N/A)	On a scale of 1-5, how much did your selected answer choice(s) affect patient safety?	5) At what point did the COVID-19 Pandemic MOST NEGATIVELY affect the quality of care you provided to patients? (Quality health care should be patient-centered, equitable, efficient, and timely.)
1	Yes, I consent to this survey.	Yes	Yes	Yes	Hispanic or Latino	Male	Married	Family	Academia	US MD medical school	Yes	Yes	Lockdown (Mar-May 2020)	Checked	Checked	Checked	Checked	Checked	Checked	Unchecked	Unchecked	4	Lockdown (Mar-May 2020)	Checked	Checked	Checked	Checked	Checked	Checked	Unchecked	Unchecked	5	Adjustment Period (June 2020-November 2020)	Unchecked	Checked	Unchecked	Unchecked	Checked	Unchecked	4	Adjustment Period (June 2020-November 2020)	Unchecked	Unchecked	Unchecked	Unchecked	Checked	Unchecked	4	Lockdown (Mar-May 2020)
2	Yes, I consent to this survey.	Yes	Yes	Yes	African American	Female	Married	Internal Medicine	Academia	International Medical Graduate (IMG)				Unchecked	Unchecked	Unchecked	Unchecked	Unchecked	Unchecked	Unchecked	Unchecked			Unchecked	Unchecked	Unchecked	Unchecked	Unchecked	Unchecked	Unchecked	Unchecked			Unchecked	Unchecked	Unchecked	Unchecked	Unchecked	Unchecked			Unchecked	Unchecked	Unchecked	Unchecked	Unchecked	Unchecked
3	Yes, I consent to this survey.	Yes	Yes	Yes	Hispanic or Latino	Female	Prefer not to answer	Family	Academia	International Medical Graduate (IMG)	No	No	Booster available (October 2021-December 2021)	Unchecked	Unchecked	Unchecked	Unchecked	Unchecked	Unchecked	Checked	Unchecked	5	Adjustment Period (June 2020-November 2020)	Checked	Checked	Unchecked	Unchecked	Unchecked	Unchecked	Unchecked	Unchecked	5	Delta variant (June 2021-September 2021)	Unchecked	Checked	Unchecked	Unchecked	Unchecked	Unchecked	3	N/A	Unchecked	Unchecked	Unchecked	Unchecked	Unchecked	Checked	N/A	Adjustment Period (June 2020-November 2020)
4	Yes, I consent to this survey.	Yes	Yes	Yes	Not Listed	Male	Married	Pediatrics	Academia	US MD medical school	Yes	No	Vaccine Distribution (December 2020-June 2021)	Unchecked	Unchecked	Checked	Unchecked	Unchecked	Checked	Unchecked	Unchecked	4	Lockdown (Mar-May 2020)	Unchecked	Unchecked	Checked	Unchecked	Checked	Checked	Unchecked	Unchecked	5	Vaccine Distribution (December 2020-June 2021)	Unchecked	Checked	Unchecked	Checked	Unchecked	Unchecked	5	Delta variant (June 2021-September 2021)	Unchecked	Checked	Checked	Checked	Checked	Unchecked	5	Delta variant (June 2021-September 2021)
5	Yes, I consent to this survey.	Yes	Yes	Yes	Not Listed	Male	Married	Family	Academia	US MD medical school	Yes	Yes	1st surge (Feb - Mar 2020)	Unchecked	Unchecked	Unchecked	Checked	Unchecked	Unchecked	Unchecked	Unchecked	3	N/A	Unchecked	Unchecked	Unchecked	Unchecked	Unchecked	Unchecked	Checked	Unchecked	1	1st surge (Feb - Mar 2020)	Unchecked	Unchecked	Unchecked	Checked	Unchecked	Unchecked	5	1st surge (Feb - Mar 2020)	Unchecked	Unchecked	Unchecked	Checked	Unchecked	Unchecked	5	1st surge (Feb - Mar 2020)
6	Yes, I consent to this survey.	Yes	Yes	Yes	Hispanic or Latino	Male	Married	Internal Medicine	Academia	International Medical Graduate (IMG)	Yes	Yes	Adjustment Period (June 2020-November 2020)	Unchecked	Checked	Checked	Checked	Checked	Checked	Unchecked	Unchecked	5	Adjustment Period (June 2020-November 2020)	Unchecked	Checked	Checked	Checked	Unchecked	Checked	Unchecked	Unchecked	5	Adjustment Period (June 2020-November 2020)	Unchecked	Checked	Unchecked	Checked	Unchecked	Unchecked	4	Adjustment Period (June 2020-November 2020)	Unchecked	Unchecked	Unchecked	Checked	Unchecked	Unchecked	5	N/A
7	Yes, I consent to this survey.	Yes	Yes	Yes	Caucasian	Male	Married	Family	Academia	US MD medical school	Yes	Yes	Booster available (October 2021-December 2021)	Checked	Unchecked	Unchecked	Checked	Checked	Checked	Unchecked	Unchecked	4	Adjustment Period (June 2020-November 2020)	Checked	Checked	Unchecked	Checked	Checked	Checked	Unchecked	Unchecked	4	Vaccine Distribution (December 2020-June 2021)	Checked	Checked	Unchecked	Unchecked	Unchecked	Unchecked	3	Delta variant (June 2021-September 2021)	Unchecked	Unchecked	Unchecked	Checked	Unchecked	Unchecked	4	Delta variant (June 2021-September 2021)
9	Yes, I consent to this survey.	Yes	Yes	No	Hispanic or Latino	Male	Divorced	Other	Academia	US MD medical school	No	No	N/A	Unchecked	Unchecked	Unchecked	Unchecked	Unchecked	Unchecked	Unchecked	Checked	1	Lockdown (Mar-May 2020)	Unchecked	Checked	Checked	Checked	Unchecked	Unchecked	Unchecked	Unchecked	4	Lockdown (Mar-May 2020)	Unchecked	Checked	Unchecked	Checked	Checked	Unchecked	4	Lockdown (Mar-May 2020)	Unchecked	Checked	Checked	Unchecked	Unchecked	Unchecked	4	Delta variant (June 2021-September 2021)
10	Yes, I consent to this survey.	Yes	Yes	Yes	Hispanic or Latino	Male	Married	Surgery (includes surgical subspecialties)	Academia	US MD medical school	Yes	Yes	1st surge (Feb - Mar 2020)	Unchecked	Unchecked	Unchecked	Unchecked	Unchecked	Unchecked	Checked	Unchecked	5	1st surge (Feb - Mar 2020)	Unchecked	Unchecked	Unchecked	Unchecked	Unchecked	Unchecked	Checked	Unchecked	5	1st surge (Feb - Mar 2020)	Unchecked	Checked	Unchecked	Checked	Unchecked	Unchecked	5	1st surge (Feb - Mar 2020)	Unchecked	Unchecked	Unchecked	Checked	Unchecked	Unchecked	4	N/A
11	Yes, I consent to this survey.	Yes	Yes	Yes	Hispanic or Latino	Female	Married	Pediatrics	Academia	US MD medical school	Yes	Yes	Adjustment Period (June 2020-November 2020)	Checked	Checked	Unchecked	Checked	Checked	Checked	Unchecked	Unchecked	5	Lockdown (Mar-May 2020)	Checked	Checked	Checked	Checked	Checked	Checked	Unchecked	Unchecked	5	Delta variant (June 2021-September 2021)	Unchecked	Unchecked	Unchecked	Checked	Unchecked	Unchecked	4	Lockdown (Mar-May 2020)	Checked	Unchecked	Unchecked	Checked	Unchecked	Unchecked	5	Adjustment Period (June 2020-November 2020)
12	Yes, I consent to this survey.	Yes	Yes	Yes	Hispanic or Latino	Male	Married	Internal Medicine	Hospital-employed	International Medical Graduate (IMG)	No	No		Unchecked	Unchecked	Unchecked	Unchecked	Unchecked	Unchecked	Unchecked	Unchecked			Unchecked	Unchecked	Unchecked	Unchecked	Unchecked	Unchecked	Unchecked	Unchecked			Unchecked	Unchecked	Unchecked	Unchecked	Unchecked	Unchecked			Unchecked	Unchecked	Unchecked	Unchecked	Unchecked	Unchecked
13	Yes, I consent to this survey.	Yes	Yes	Yes	Hispanic or Latino	Male	Unmarried	Surgery (includes surgical subspecialties)	Hospital-employed	International Medical Graduate (IMG)	No	No	Vaccine Distribution (December 2020-June 2021)	Unchecked	Unchecked	Unchecked	Checked	Unchecked	Unchecked	Unchecked	Unchecked	4	1st surge (Feb - Mar 2020)	Checked	Unchecked	Unchecked	Checked	Unchecked	Unchecked	Unchecked	Unchecked	4	Delta variant (June 2021-September 2021)	Unchecked	Unchecked	Unchecked	Checked	Unchecked	Unchecked	4	N/A	Unchecked	Unchecked	Unchecked	Unchecked	Unchecked	Checked	4	1st surge (Feb - Mar 2020)
14	Yes, I consent to this survey.	Yes	Yes	Yes	Hispanic or Latino	Female	Unmarried	Other	Academia	International Medical Graduate (IMG)	Yes	Yes		Unchecked	Unchecked	Unchecked	Unchecked	Unchecked	Unchecked	Unchecked	Unchecked			Unchecked	Unchecked	Unchecked	Unchecked	Unchecked	Unchecked	Unchecked	Unchecked			Unchecked	Unchecked	Unchecked	Unchecked	Unchecked	Unchecked			Unchecked	Unchecked	Unchecked	Unchecked	Unchecked	Unchecked
15	Yes, I consent to this survey.	Yes	Yes	No	Not Listed	Male	Unmarried	Family	Prefer not to answer	International Medical Graduate (IMG)	No	No		Unchecked	Unchecked	Unchecked	Unchecked	Unchecked	Unchecked	Unchecked	Unchecked			Unchecked	Unchecked	Unchecked	Unchecked	Unchecked	Unchecked	Unchecked	Unchecked			Unchecked	Unchecked	Unchecked	Unchecked	Unchecked	Unchecked			Unchecked	Unchecked	Unchecked	Unchecked	Unchecked	Unchecked
17	Yes, I consent to this survey.	Yes	Yes	Yes	Caucasian	Female	Married	Internal Medicine	Academia	US MD medical school	Yes	No		Unchecked	Unchecked	Unchecked	Unchecked	Unchecked	Unchecked	Unchecked	Unchecked			Unchecked	Unchecked	Unchecked	Unchecked	Unchecked	Unchecked	Unchecked	Unchecked			Unchecked	Unchecked	Unchecked	Unchecked	Unchecked	Unchecked			Unchecked	Unchecked	Unchecked	Unchecked	Unchecked	Unchecked
18	Yes, I consent to this survey.	Yes	Yes	No	Not Listed	Female	Married	Other	Academia	US MD medical school	Yes	No	N/A	Unchecked	Unchecked	Unchecked	Unchecked	Unchecked	Unchecked	Unchecked	Checked	N/A	Adjustment Period (June 2020-November 2020)	Checked	Unchecked	Unchecked	Unchecked	Unchecked	Checked	Unchecked	Unchecked	3	Adjustment Period (June 2020-November 2020)	Unchecked	Unchecked	Unchecked	Unchecked	Checked	Unchecked	3	N/A	Unchecked	Unchecked	Unchecked	Unchecked	Unchecked	Checked	N/A	N/A
19	Yes, I consent to this survey.	Yes	Yes	Yes	Hispanic or Latino	Female	Married	Pediatrics	Academia	US MD medical school	Yes	Yes	Adjustment Period (June 2020-November 2020)	Checked	Checked	Checked	Checked	Checked	Checked	Unchecked	Unchecked	5	Adjustment Period (June 2020-November 2020)	Checked	Checked	Checked	Checked	Checked	Checked	Unchecked	Unchecked	5	Adjustment Period (June 2020-November 2020)	Checked	Checked	Unchecked	Checked	Unchecked	Unchecked	5	Vaccine Distribution (December 2020-June 2021)	Checked	Unchecked	Checked	Checked	Unchecked	Unchecked	5	Vaccine Distribution (December 2020-June 2021)
20	Yes, I consent to this survey.	Yes	Yes	Yes	Not Listed	Female	Married	Prefer not to answer	Academia	US MD medical school	Yes	Yes		Unchecked	Unchecked	Unchecked	Unchecked	Unchecked	Unchecked	Unchecked	Unchecked			Unchecked	Unchecked	Unchecked	Unchecked	Unchecked	Unchecked	Unchecked	Unchecked			Unchecked	Unchecked	Unchecked	Unchecked	Unchecked	Unchecked			Unchecked	Unchecked	Unchecked	Unchecked	Unchecked	Unchecked
21	Yes, I consent to this survey.	Yes	Yes	Yes	Hispanic or Latino	Male	Married	Surgery (includes surgical subspecialties)	Academia	US MD medical school	Yes	No	Lockdown (Mar-May 2020)	Unchecked	Unchecked	Unchecked	Checked	Checked	Checked	Unchecked	Unchecked	5	1st surge (Feb - Mar 2020)	Unchecked	Unchecked	Unchecked	Unchecked	Checked	Unchecked	Checked	Unchecked	5	Lockdown (Mar-May 2020)	Unchecked	Checked	Unchecked	Unchecked	Checked	Unchecked	5	Delta variant (June 2021-September 2021)	Unchecked	Unchecked	Unchecked	Checked	Checked	Unchecked	5	Lockdown (Mar-May 2020)
22	Yes, I consent to this survey.	Yes	Yes	Yes	Hispanic or Latino	Prefer not to answer	Prefer not to answer	Internal Medicine	Prefer not to answer	International Medical Graduate (IMG)	Yes	Yes	Adjustment Period (June 2020-November 2020)	Checked	Checked	Checked	Checked	Checked	Checked	Unchecked	Unchecked	5	Adjustment Period (June 2020-November 2020)	Checked	Checked	Checked	Checked	Checked	Checked	Unchecked	Unchecked	5	Adjustment Period (June 2020-November 2020)	Checked	Checked	Unchecked	Checked	Unchecked	Unchecked	5	Adjustment Period (June 2020-November 2020)	Checked	Checked	Checked	Checked	Unchecked	Unchecked	5	Adjustment Period (June 2020-November 2020)
23	Yes, I consent to this survey.	Yes	Yes	No	Hispanic or Latino	Female	Married	Other	Academia	International Medical Graduate (IMG)	Yes	No	1st surge (Feb - Mar 2020)	Unchecked	Unchecked	Checked	Unchecked	Unchecked	Unchecked	Unchecked	Unchecked	4	1st surge (Feb - Mar 2020)	Unchecked	Unchecked	Checked	Checked	Unchecked	Checked	Unchecked	Unchecked	5	1st surge (Feb - Mar 2020)	Unchecked	Unchecked	Unchecked	Checked	Unchecked	Unchecked	4	1st surge (Feb - Mar 2020)	Unchecked	Unchecked	Checked	Unchecked	Unchecked	Unchecked	4	1st surge (Feb - Mar 2020)
24	Yes, I consent to this survey.	Yes	Yes	Yes	Hispanic or Latino	Male	Divorced	Other	Academia	International Medical Graduate (IMG)	No	No	N/A	Unchecked	Unchecked	Unchecked	Unchecked	Unchecked	Unchecked	Unchecked	Checked	N/A	Lockdown (Mar-May 2020)	Checked	Checked	Checked	Checked	Unchecked	Unchecked	Unchecked	Unchecked	5	Lockdown (Mar-May 2020)	Unchecked	Unchecked	Checked	Unchecked	Unchecked	Unchecked	4	Lockdown (Mar-May 2020)	Unchecked	Checked	Checked	Unchecked	Unchecked	Unchecked	4	Adjustment Period (June 2020-November 2020)
25	Yes, I consent to this survey.	Yes	Yes	Yes	Hispanic or Latino	Male	Married	Family	Academia	International Medical Graduate (IMG)	No	No	N/A	Unchecked	Unchecked	Unchecked	Unchecked	Unchecked	Unchecked	Unchecked	Checked	N/A	Lockdown (Mar-May 2020)	Unchecked	Checked	Checked	Checked	Unchecked	Unchecked	Unchecked	Unchecked	N/A	N/A	Unchecked	Unchecked	Checked	Checked	Unchecked	Unchecked	N/A	N/A	Unchecked	Checked	Checked	Checked	Unchecked	Unchecked	N/A	Adjustment Period (June 2020-November 2020)
26	Yes, I consent to this survey.	Yes	Yes	Yes	Caucasian	Male	Married	OB/GYN	Academia	US MD medical school	Yes	Yes		Unchecked	Unchecked	Unchecked	Unchecked	Unchecked	Unchecked	Unchecked	Unchecked			Unchecked	Unchecked	Unchecked	Unchecked	Unchecked	Unchecked	Unchecked	Unchecked			Unchecked	Unchecked	Unchecked	Unchecked	Unchecked	Unchecked			Unchecked	Unchecked	Unchecked	Unchecked	Unchecked	Unchecked
27	Yes, I consent to this survey.	Yes	Yes	Yes	Caucasian	Male	Married	Surgery (includes surgical subspecialties)	Academia	US MD medical school	Yes	Yes		Unchecked	Unchecked	Unchecked	Unchecked	Unchecked	Unchecked	Unchecked	Unchecked			Unchecked	Unchecked	Unchecked	Unchecked	Unchecked	Unchecked	Unchecked	Unchecked			Unchecked	Unchecked	Unchecked	Unchecked	Unchecked	Unchecked			Unchecked	Unchecked	Unchecked	Unchecked	Unchecked	Unchecked
28	Yes, I consent to this survey.	Yes	Yes	Yes	Hispanic or Latino	Female	Married	Internal Medicine	Academia	International Medical Graduate (IMG)	No	No	Adjustment Period (June 2020-November 2020)	Unchecked	Unchecked	Unchecked	Unchecked	Checked	Unchecked	Unchecked	Unchecked	4	Adjustment Period (June 2020-November 2020)	Unchecked	Unchecked	Unchecked	Unchecked	Checked	Unchecked	Unchecked	Unchecked	5	Adjustment Period (June 2020-November 2020)	Unchecked	Unchecked	Unchecked	Checked	Unchecked	Unchecked	5	Adjustment Period (June 2020-November 2020)	Unchecked	Checked	Unchecked	Checked	Unchecked	Unchecked	5	Adjustment Period (June 2020-November 2020)
29	Yes, I consent to this survey.	Yes	Yes	Yes	Hispanic or Latino	Male	Married	Internal Medicine	Academia	International Medical Graduate (IMG)	Yes	Yes	Adjustment Period (June 2020-November 2020)	Unchecked	Checked	Unchecked	Unchecked	Checked	Checked	Checked	Unchecked	3	Adjustment Period (June 2020-November 2020)	Unchecked	Checked	Unchecked	Unchecked	Unchecked	Unchecked	Checked	Unchecked	4	Adjustment Period (June 2020-November 2020)	Unchecked	Checked	Unchecked	Checked	Unchecked	Unchecked	4	Adjustment Period (June 2020-November 2020)	Unchecked	Checked	Unchecked	Checked	Unchecked	Unchecked	4	Adjustment Period (June 2020-November 2020)
30	Yes, I consent to this survey.	Yes	Yes	No	Caucasian	Male	Married	Other	Academia	US MD medical school	No	No	N/A	Unchecked	Unchecked	Unchecked	Unchecked	Unchecked	Unchecked	Unchecked	Checked	N/A	N/A	Unchecked	Unchecked	Unchecked	Unchecked	Unchecked	Unchecked	Unchecked	Checked	N/A	N/A	Unchecked	Unchecked	Unchecked	Unchecked	Unchecked	Checked	N/A	N/A	Unchecked	Unchecked	Unchecked	Unchecked	Unchecked	Checked	N/A	N/A
31	Yes, I consent to this survey.	Yes	Yes	Yes	Hispanic or Latino	Male	Married	Pediatrics	Academia	International Medical Graduate (IMG)	No	No	N/A	Unchecked	Unchecked	Unchecked	Unchecked	Unchecked	Unchecked	Unchecked	Checked	N/A	1st surge (Feb - Mar 2020)	Unchecked	Unchecked	Checked	Unchecked	Checked	Checked	Unchecked	Unchecked	3	1st surge (Feb - Mar 2020)	Unchecked	Checked	Checked	Unchecked	Unchecked	Unchecked	3	N/A	Unchecked	Unchecked	Unchecked	Unchecked	Unchecked	Checked	N/A	1st surge (Feb - Mar 2020)
32	Yes, I consent to this survey.	Yes	Yes	Yes	Caucasian	Male	Married	OB/GYN	Private practice	US MD medical school	No	No	Adjustment Period (June 2020-November 2020)	Checked	Unchecked	Checked	Checked	Checked	Unchecked	Unchecked	Unchecked	4	Adjustment Period (June 2020-November 2020)	Checked	Checked	Checked	Checked	Checked	Unchecked	Unchecked	Unchecked	4	Adjustment Period (June 2020-November 2020)	Checked	Checked	Checked	Unchecked	Unchecked	Unchecked	4	Adjustment Period (June 2020-November 2020)	Checked	Checked	Checked	Checked	Unchecked	Unchecked	4	Adjustment Period (June 2020-November 2020)
33	Yes, I consent to this survey.	Yes	Yes	Yes	Hispanic or Latino	Female	Married	OB/GYN	Academia	US MD medical school	Yes	No	1st surge (Feb - Mar 2020)	Checked	Checked	Unchecked	Unchecked	Checked	Unchecked	Unchecked	Unchecked	5	1st surge (Feb - Mar 2020)	Checked	Checked	Unchecked	Unchecked	Unchecked	Unchecked	Unchecked	Unchecked	5	1st surge (Feb - Mar 2020)	Checked	Unchecked	Unchecked	Unchecked	Unchecked	Unchecked	5	1st surge (Feb - Mar 2020)	Checked	Checked	Checked	Checked	Unchecked	Unchecked	5	1st surge (Feb - Mar 2020)
[truncated: 37 more columns]
